# Supplementary material for: Sustainable MnO2/MgO Bimetallic Nanoparticles Capped with Sword Fern Methanol Extract Attain Antioxidant/Anti-Biofilm Potential: A UPLC-ESI/LC/MS and Network Pharmacology-Supported Study
Source: Pharmaceuticals (Basel). 2025 Aug 25;18(9):1262. doi: 10.3390/ph18091262 (PMC12472329; doi:10.3390/ph18091262)
Supplement: Supplementary file 1 [file pharmaceuticals-18-01262-s001.zip]

Archive with 1 entries (1 files):
- pharmaceuticals-3772397-supplementary.pdf
